# Supplementary material for: Potential Role of Phytochromes A and B and Cryptochrome 1 in the Adaptation of Solanum lycopersicum to UV-B Radiation
Source: Int J Mol Sci. 2023 Aug 24;24(17):13142. doi: 10.3390/ijms241713142 (PMC10488226; doi:10.3390/ijms241713142)
Supplement: Supplementary file 1 [file ijms-24-13142-s001.zip]

Archive with 1 entries (1 files):
- ijms-2547426-supplementary.pdf
